# Supplementary material for: Microencapsulation of the Biocide Benzisothiazolinone (BIT) by Inclusion in Methyl-β-cyclodextrin and Screening of Its Antibacterial and Ecotoxicity Properties
Source: Toxics. 2024 Sep 16;12(9):674. doi: 10.3390/toxics12090674 (PMC11435904; doi:10.3390/toxics12090674)
Supplement: Supplementary file 1 [file toxics-12-00674-s001.zip]

Archive with 1 entries (1 files):
- toxics-3081119-supplementary.pdf
